# Supplementary material for: Video transaction algorithm considering FISCO alliance chain and improved trusted computing
Source: PeerJ Comput Sci. 2021 Jun 14;7:e594. doi: 10.7717/peerj-cs.594 (PMC8237337; doi:10.7717/peerj-cs.594)
Supplement: Supplemental Information 1 [file peerj-cs-07-594-s001.java]

ChannelEthereumService channelEthereumService = new ChannelEthereumService();
channelEthereumService.setChannelService(service);
WEB3J = WEB3J.build(channelEthereumService);
