# Supplementary material for: Video transaction algorithm considering FISCO alliance chain and improved trusted computing
Source: PeerJ Comput Sci. 2021 Jun 14;7:e594. doi: 10.7717/peerj-cs.594 (PMC8237337; doi:10.7717/peerj-cs.594)
Supplement: Supplemental Information 2 [file peerj-cs-07-594-s002.java]

TransactionSignersData transactionSignersData = TransactionSignersData.deploy(WEB3J, credentials, new StaticGasProvider(gasPrice, gasLimited), arrayList).send()
