# Supplementary material for: Video transaction algorithm considering FISCO alliance chain and improved trusted computing
Source: PeerJ Comput Sci. 2021 Jun 14;7:e594. doi: 10.7717/peerj-cs.594 (PMC8237337; doi:10.7717/peerj-cs.594)
Supplement: Supplemental Information 4 [file peerj-cs-07-594-s004.java]

Receipt receipt = transactionSignersData.newTransaction(transaction_Hash, transaction_id,transaction_id, BigInteger.valueOf(signatureData.getV()),signatureData.getR(),signatureData.getS()).sendAsync().get()
