# Supplementary material for: Video transaction algorithm considering FISCO alliance chain and improved trusted computing
Source: PeerJ Comput Sci. 2021 Jun 14;7:e594. doi: 10.7717/peerj-cs.594 (PMC8237337; doi:10.7717/peerj-cs.594)
Supplement: Supplemental Information 5 [file peerj-cs-07-594-s005.java]

Transaction transaction = Transaction.load(address, WEB3J, credentials, gasPrice, gasLimited)
TransactionReceipt receipt = transaction.addSignatures(BigInteger.valueOf(signature.getV()),signature.getR(),  signature.getS()).sendAsync().get()
