# Supplementary material for: Video transaction algorithm considering FISCO alliance chain and improved trusted computing
Source: PeerJ Comput Sci. 2021 Jun 14;7:e594. doi: 10.7717/peerj-cs.594 (PMC8237337; doi:10.7717/peerj-cs.594)
Supplement: Supplemental Information 6 [file peerj-cs-07-594-s006.java]

Transaction transaction = Transaction.load(newTransactionAddres, WEB3J, credentials,  gasPrice, gasLimited)
Tuple7<String, String, String, List<BigInteger>, List<byte[]>, List<byte[]>, List<String>> result2 = transaction.getTransaction().send()
