# Supplementary material for: Video transaction algorithm considering FISCO alliance chain and improved trusted computing
Source: PeerJ Comput Sci. 2021 Jun 14;7:e594. doi: 10.7717/peerj-cs.594 (PMC8237337; doi:10.7717/peerj-cs.594)
Supplement: Supplemental Information 7 [file peerj-cs-07-594-s007.java]

for (String str : data.getSignatures()) {
 try {
  addressList.add(verifySignedMessage(data.getTransactionHash(), str));
} catch (SignatureException e) {
throw e;}}
for (String addr : data.getPublicKeys()) {
boolean flag = false;
    for (String str : addressList) {
        if (str.equals(addr)) {
            flag = true;
            break;}}
        if (!flag) {
            return false;}}
